# Supplementary material for: Brasilterpenes A–E, Bergamotane Sesquiterpenoid Derivatives with Hypoglycemic Activity from the Deep Sea-Derived Fungus Paraconiothyrium brasiliense HDN15-135
Source: Mar Drugs. 2022 May 23;20(5):338. doi: 10.3390/md20050338 (PMC9143538; doi:10.3390/md20050338)
Supplement: Supplementary file 1 [file marinedrugs-20-00338-s001.zip]

Archive with 1 entries (1 files):
- marinedrugs-1726405-supplementary.pdf
